# Supplementary material for: Nudibranch predation boosts sponge silicon cycling
Source: Sci Rep. 2023 Jan 20;13:1178. doi: 10.1038/s41598-023-27411-y (PMC9859830; doi:10.1038/s41598-023-27411-y)
Supplement: Supplementary file 1 — Supplementary Information 1. [file 41598_2023_27411_MOESM1_ESM.xlsx]

## Sheet: READ ME
Supplementary Information of:
Nudibranch predation boosts sponge silicon cycling
María López-Acosta*, Clémence Potel, Morgane Gallinari, Fiz F. Pérez, Aude Leynaert
* Correspondence: lopezacosta@iim.csic.es
Submitted to Scientific Reports in 2022
This work assesses the effect of the nudibranch Doris verrucosa predation on the silicon budget of a sponge population (sponge species Hymeniacidon perlevis) throughout the year in the maerl bed Lomergat of the Bay of Brest (France)

## Sheet: Sponge_abudance-JUN20-21
Prey abundance
Sponge species: Hymeniacidon perlevis				Location: Lomergat (Bay of Brest, France)
	LOMERGAT-JUNE 2020			LOMERGAT-NOV 2020			LOMERGAT-APR 2021			LOMERGAT-JUNE 21
N quadrat	N H. perlevis	Volumen Hym (mL)	N quadrat	N H. perlevis	Volumen Hym (mL)	N quadrat	N H. perlevis	Volumen Hym (mL)	N quadrat	N H. perlevis	Volumen Hym (mL)
1	47	437.875	1	28	35.7515	1	29	65.026	1	10	47.46
2	27	296.075	2	38	33.9376	2	35	41.6687	2	10	41.7987
3	25	241.125	3	42	20.8164	3	31	62.909	3	15	83.5985
4	23	179.125	4	5	3.102	4	7	15.8	4	21	69.9894
5	20	511.375	5	3	1.8777	5	3	68.89	5	10	21.6856
6	23	298.25	6	20	13.613	6	15	40.202	6	56	128.147
7	22	281.42	7	14	9.772	7	7	26.3695	7	61	180.33
8	12	305.375	8	10	13.093	8	9	19.927	8	54	132.41
9	14	105.446	9	10	21.722	9	16	40.65	9	13	22.8569
10	21	188.25	10	7	5.63927	10	5	5	10	16	39.4415
11	48	276.841	11	33	11.161	11	12	19.824	11	18	53.2883
12	53	328.419	12	24	3.601	12	8	28.25	12	19	65.7584
13	33	437	13	32	15.674	13	13	80.925	13	20	39.127
14	31	690.5				14	36	57.1503	14	12	52.5035
15	28	516.083				15	27	61.5533	15	12	44.1309
16	5	121.196							16	14	37.389
17	7	110.952							17	33	62.555
18	9	168.375							18	23	67.8345
19	12	54.8317							19	73	215.306
20	19	138.973							20	71	167.349
21	22	145.475							21	71	196.263
22	22	99.2409
														% of Hymeniacidon biomass in Jun'21 comparing to Jun'20
AVRG	23.7727	269.646	AVRG	20.4615	14.597	AVRG	16.8667	42.2763	AVRG	30.0952	84.2487		AVRG	31.2442	22.9964	33.2469
SD	12.7762	164.284	SD	13.2829	10.9756	SD	11.5131	22.8181	SD	23.1752	60.0194		SD	5.43306
MEDIAN	22	258.983	MEDIAN	20	13.093	MEDIAN	13	40.65	MEDIAN	19	62.555
MIN	5	54.8317	MIN	3	1.8777	MIN	3	5	MIN	10	21.6856
MAX	53	690.5	MAX	42	35.7515	MAX	36	80.925	MAX	73	215.306
			AVRG abundance throughout the annual cycle	23.5775
			SD abundance throughout the annual cycle	16.8342
			Total N quadrats throughout the annual cycle	71

## Sheet: Nudibranch_abundance-JUN-JUL20
Predator abundance
Nudibranch species: Doris verrucosa				Location: Lomergat (Bay of Brest, France)
Code transect meaning: number indicates the number of transect; L/R indicates wheter the transect is the Left or Right side of the transect
Example: transect 1L: transect number 1, left side
Each transect is 25m long and 1m wide (i.e., 25m2)
LOMERGAT
Code transect	Code m2	Abundace per m2	mL D. verrucosa per m2	g WW D. verrucosa per m2		Code transect	Abundace per 25 m transect	N nudi m-2	mL D. verrucosa per 25m transect	mL m-2	g WW D. verrucosa per 25m transect	g WW m2		Code transect	Abundace per 25+25 m transect	N nudi m-2	mL D. verrucosa per 25+25m transect	mL m-2	g WW D. verrucosa per 25+25m transect	g WW m2		SUMMARY		Abundance
1L	1	0	0	0		1L	19	0.76	77.3247	3.09299	98.4358	3.93743		1	49	0.98	183.19	3.6638	237.05	4.74101				N nudi m-2
1L	2	0	0	0		1R	30	1.2	105.865	4.23461	138.615	5.54458		2	34	0.68	138.043	2.76086	175.809	3.51617			N	AVRG	SD	SE
1L	3	0	0	0		2L	15	0.6	47.2234	1.88894	63.3924	2.5357		3	20	0.4	99.6423	1.99285	122.521	2.45043			16	0.6775	0.420405	0.105101
1L	4	1	4.6707	5.80345		2R	19	0.76	90.8194	3.63278	112.416	4.49665		4	76	1.52	460.854	9.21709	550.755	11.0151
1L	5	0	0	0		3L	9	0.36	50.3407	2.01363	60.8344	2.43337		5	16	0.32	83.0356	1.66071	101.458	2.02917				Biomass
1L	6	4	18.6828	23.2138		3R	11	0.44	49.3016	1.97206	61.6871	2.46748		6	20	0.4	116.251	2.32502	139.728	2.79456				mL nudi m-2
1L	7	0	0	0		4L	45	1.8	270.388	10.8155	323.529	12.9412		7	29	0.58	191.505	3.8301	226.373	4.52745			N	AVRG	SD	SE
1L	8	0	0	0		4R	31	1.24	190.466	7.61864	227.225	9.08901		8	27	0.54	211.229	4.22458	244.877	4.89755			16	3.70938	2.51133	0.627833
1L	9	1	5.70875	6.87886		5L	12	0.48	62.2767	2.49107	76.0939	3.04375
1L	10	0	0	0		5R	4	0.16	20.7589	0.830356	25.3646	1.01458			AVRG	0.6775	AVRG	3.70938	AVRG	4.49643				g WW nudi m-2
1L	11	1	4.6707	5.80345		6L	9	0.36	46.1885	1.84754	56.5327	2.26131			SD	0.398488	SD	2.40762	SD	2.8497			N	AVRG	SD	SE
1L	12	4	18.6828	23.2138		6R	11	0.44	70.0626	2.8025	83.1955	3.32782											16	4.49643	2.97785	0.744461
1L	13	1	2.5946	3.65261		7L	20	0.8	128.708	5.14831	152.633	6.10533
1L	14	1	2.5946	3.65261		7R	9	0.36	62.7973	2.51189	73.7394	2.94958
1L	15	1	2.5946	3.65261		8L	15	0.6	121.963	4.87852	140.823	5.63291
1L	16	1	4.6707	5.80345		8R	12	0.48	89.266	3.57064	104.055	4.16219
1L	17	1	4.6707	5.80345
1L	18	0	0	0			AVRG	0.6775	AVRG	3.70938	AVRG	4.49643
1L	19	0	0	0			SD	0.420405	SD	2.51133	SD	2.97785
1L	20	0	0	0
1L	21	0	0	0
1L	22	0	0	0
1L	23	0	0	0
1L	24	0	0	0
1L	25	3	7.7838	10.9578
1R	1	0	0	0
1R	2	2	9.3414	11.6069
1R	3	5	17.1252	22.5647
1R	4	2	9.3414	11.6069
1R	5	2	4.15115	6.22979
1R	6	0	0	0
1R	7	3	14.0121	17.4103
1R	8	6	19.7198	26.2173
1R	9	3	11.936	15.2595
1R	10	0	0	0
1R	11	0	0	0
1R	12	0	0	0
1R	13	0	0	0
1R	14	1	2.5946	3.65261
1R	15	2	5.1892	7.30521
1R	16	0	0	0
1R	17	0	0	0
1R	18	2	5.1892	7.30521
1R	19	0	0	0
1R	20	0	0	0
1R	21	0	0	0
1R	22	1	4.6707	5.80345
1R	23	0	0	0
1R	24	0	0	0
1R	25	1	2.5946	3.65261
2L	1	0	0	0
2L	2	0	0	0
2L	3	0	0	0
2L	4	8	26.9851	35.6734
2L	5	1	2.5946	3.65261
2L	6	0	0	0
2L	7	1	4.6707	5.80345
2L	8	0	0	0
2L	9	0	0	0
2L	10	0	0	0
2L	11	0	0	0
2L	12	1	4.6707	5.80345
2L	13	0	0	0
2L	14	0	0	0
2L	15	2	5.1892	7.30521
2L	16	0	0	0
2L	17	1	2.5946	3.65261
2L	18	0	0	0
2L	19	0	0	0
2L	20	0	0	0
2L	21	0	0	0
2L	22	0	0	0
2L	23	0	0	0
2L	24	0	0	0
2L	25	1	0.5185	1.50177
2R	1	0	0	0
2R	2	0	0	0
2R	3	0	0	0
2R	4	1	4.6707	5.80345
2R	5	1	0.5185	1.50177
2R	6	0	0	0
2R	7	0	0	0
2R	8	0	0	0
2R	9	2	7.2653	9.45605
2R	10	1	2.5946	3.65261
2R	11	0	0	0
2R	12	1	6.7468	7.95428
2R	13	1	2.5946	3.65261
2R	14	2	11.4175	13.7577
2R	15	2	9.3414	11.6069
2R	16	3	7.7838	10.9578
2R	17	4	29.0633	33.968
2R	18	0	0	0
2R	19	0	0	0
2R	20	0	0	0
2R	21	0	0	0
2R	22	1	8.8229	10.1051
2R	23	0	0	0
2R	24	0	0	0
2R	25	0	0	0
3L	1	0	0	0
3L	2	1	4.6707	5.80345
3L	3	1	8.8229	10.1051
3L	4	0	0	0
3L	5	0	0	0
3L	6	0	0	0
3L	7	0	0	0
3L	8	0	0	0
3L	9	0	0	0
3L	10	1	0.5185	1.50177
3L	11	0	0	0
3L	12	0	0	0
3L	13	0	0	0
3L	14	5	31.6579	37.6206
3L	15	0	0	0
3L	16	0	0	0
3L	17	1	4.6707	5.80345
3L	18	0	0	0
3L	19	0	0	0
3L	20	0	0	0
3L	21	0	0	0
3L	22	0	0	0
3L	23	0	0	0
3L	24	0	0	0
3L	25	0	0	0
3R	1	2	7.2653	9.45605
3R	2	1	4.6707	5.80345
3R	3	0	0	0
3R	4	0	0	0
3R	5	0	0	0
3R	6	2	9.3414	11.6069
3R	7	0	0	0
3R	8	0	0	0
3R	9	0	0	0
3R	10	0	0	0
3R	11	0	0	0
3R	12	0	0	0
3R	13	0	0	0
3R	14	0	0	0
3R	15	1	4.6707	5.80345
3R	16	0	0	0
3R	17	0	0	0
3R	18	0	0	0
3R	19	2	9.3414	11.6069
3R	20	0	0	0
3R	21	0	0	0
3R	22	0	0	0
3R	23	2	11.4175	13.7577
3R	24	0	0	0
3R	25	1	2.5946	3.65261
4L	1	0	0	0
4L	2	0	0	0
4L	3	1	2.5946	3.65261
4L	4	0	0	0
4L	5	1	6.7468	7.95428
4L	6	3	26.4687	30.3154
4L	7	2	9.3414	11.6069
4L	8	0	0	0
4L	9	2	9.3414	11.6069
4L	10	0	0	0
4L	11	5	37.8862	44.0731
4L	12	0	0	0
4L	13	2	9.3414	11.6069
4L	14	9	48.2646	58.6835
4L	15	8	39.4417	48.5784
4L	16	2	17.6458	20.2102
4L	17	1	6.7468	7.95428
4L	18	4	35.2916	40.4205
4L	19	0	0	0
4L	20	1	6.7468	7.95428
4L	21	1	2.5946	3.65261
4L	22	1	4.6707	5.80345
4L	23	1	0.5185	1.50177
4L	24	0	0	0
4L	25	1	6.7468	7.95428
4R	1	0	0	0
4R	2	0	0	0
4R	3	0	0	0
4R	4	0	0	0
4R	5	0	0	0
4R	6	3	16.0882	19.5612
4R	7	0	0	0
4R	8	0	0	0
4R	9	2	15.5697	18.0594
4R	10	0	0	0
4R	11	5	19.2013	24.7155
4R	12	1	2.5946	3.65261
4R	13	1	4.6707	5.80345
4R	14	2	17.6458	20.2102
4R	15	4	33.2155	38.2697
4R	16	2	15.5697	18.0594
4R	17	0	0	0
4R	18	1	2.5946	3.65261
4R	19	4	35.2916	40.4205
4R	20	4	18.6828	23.2138
4R	21	0	0	0
4R	22	0	0	0
4R	23	0	0	0
4R	24	0	0	0
4R	25	2	9.3414	11.6069
5L	1	1	4.6707	5.80345
5L	2	0	0	0
5L	3	1	4.6707	5.80345
5L	4	3	20.2404	23.8629
5L	5	0	0	0
5L	6	0	0	0
5L	7	0	0	0
5L	8	0	0	0
5L	9	0	0	0
5L	10	0	0	0
5L	11	1	2.5946	3.65261
5L	12	1	6.7468	7.95428
5L	13	0	0	0
5L	14	0	0	0
5L	15	0	0	0
5L	16	0	0	0
5L	17	0	0	0
5L	18	0	0	0
5L	19	0	0	0
5L	20	0	0	0
5L	21	0	0	0
5L	22	3	16.0882	19.5612
5L	23	0	0	0
5L	24	2	7.2653	9.45605
5L	25	0	0	0
5R	1	0	0	0
5R	2	0	0	0
5R	3	0	0	0
5R	4	0	0	0
5R	5	0	0	0
5R	6	0	0	0
5R	7	0	0	0
5R	8	0	0	0
5R	9	0	0	0
5R	10	0	0	0
5R	11	0	0	0
5R	12	0	0	0
5R	13	0	0	0
5R	14	0	0	0
5R	15	0	0	0
5R	16	0	0	0
5R	17	0	0	0
5R	18	0	0	0
5R	19	0	0	0
5R	20	0	0	0
5R	21	0	0	0
5R	22	3	18.1643	21.712
5R	23	0	0	0
5R	24	1	2.5946	3.65261
5R	25	0	0	0
6L	1	2	13.4936	15.9086
6L	2	0	0	0
6L	3	0	0	0
6L	4	1	6.7468	7.95428
6L	5	1	4.6707	5.80345
6L	6	1	4.6707	5.80345
6L	7	0	0	0
6L	8	0	0	0
6L	9	0	0	0
6L	10	0	0	0
6L	11	0	0	0
6L	12	0	0	0
6L	13	0	0	0
6L	14	0	0	0
6L	15	0	0	0
6L	16	1	8.8229	10.1051
6L	17	1	2.5946	3.65261
6L	18	0	0	0
6L	19	0	0	0
6L	20	0	0	0
6L	21	0	0	0
6L	22	0	0	0
6L	23	1	2.5946	3.65261
6L	24	1	2.5946	3.65261
6L	25	0	0	0
6R	1	0	0	0
6R	2	0	0	0
6R	3	0	0	0
6R	4	1	4.6707	5.80345
6R	5	0	0	0
6R	6	1	6.7468	7.95428
6R	7	0	0	0
6R	8	1	4.6707	5.80345
6R	9	0	0	0
6R	10	0	0	0
6R	11	1	4.6707	5.80345
6R	12	0	0	0
6R	13	3	20.2404	23.8629
6R	14	1	8.8229	10.1051
6R	15	0	0	0
6R	16	0	0	0
6R	17	2	13.4936	15.9086
6R	18	0	0	0
6R	19	0	0	0
6R	20	0	0	0
6R	21	0	0	0
6R	22	0	0	0
6R	23	1	6.7468	7.95428
6R	24	0	0	0
6R	25	0	0	0
7L	1	0	0	0
7L	2	1	4.6707	5.80345
7L	3	0	0	0
7L	4	1	4.6707	5.80345
7L	5	0	0	0
7L	6	0	0	0
7L	7	0	0	0
7L	8	1	6.7468	7.95428
7L	9	2	9.3414	11.6069
7L	10	1	0.5185	1.50177
7L	11	0	0	0
7L	12	0	0	0
7L	13	0	0	0
7L	14	2	9.3414	11.6069
7L	15	2	17.6458	20.2102
7L	16	1	6.7468	7.95428
7L	17	1	10.899	12.256
7L	18	0	0	0
7L	19	4	22.835	27.5155
7L	20	0	0	0
7L	21	0	0	0
7L	22	1	6.7468	7.95428
7L	23	0	0	0
7L	24	1	10.899	12.256
7L	25	2	17.6458	20.2102
7R	1	1	8.8229	10.1051
7R	2	0	0	0
7R	3	4	29.0633	33.968
7R	4	1	2.5946	3.65261
7R	5	0	0	0
7R	6	0	0	0
7R	7	0	0	0
7R	8	0	0	0
7R	9	0	0	0
7R	10	0	0	0
7R	11	0	0	0
7R	12	0	0	0
7R	13	0	0	0
7R	14	1	8.8229	10.1051
7R	15	0	0	0
7R	16	0	0	0
7R	17	0	0	0
7R	18	0	0	0
7R	19	0	0	0
7R	20	0	0	0
7R	21	0	0	0
7R	22	0	0	0
7R	23	1	2.5946	3.65261
7R	24	0	0	0
7R	25	1	10.899	12.256
8L	1	0	0	0
8L	2	0	0	0
8L	3	0	0	0
8L	4	2	13.4936	15.9086
8L	5	2	25.9502	28.8136
8L	6	1	10.899	12.256
8L	7	0	0	0
8L	8	0	0	0
8L	9	0	0	0
8L	10	0	0	0
8L	11	0	0	0
8L	12	1	6.7468	7.95428
8L	13	3	26.4687	30.3154
8L	14	0	0	0
8L	15	0	0	0
8L	16	0	0	0
8L	17	0	0	0
8L	18	0	0	0
8L	19	0	0	0
8L	20	0	0	0
8L	21	0	0	0
8L	22	0	0	0
8L	23	3	16.0882	19.5612
8L	24	0	0	0
8L	25	3	22.3165	26.0137
8R	1	0	0	0
8R	2	0	0	0
8R	3	0	0	0
8R	4	2	13.4936	15.9086
8R	5	0	0	0
8R	6	1	8.8229	10.1051
8R	7	0	0	0
8R	8	0	0	0
8R	9	0	0	0
8R	10	0	0	0
8R	11	2	17.6458	20.2102
8R	12	0	0	0
8R	13	0	0	0
8R	14	0	0	0
8R	15	4	33.2155	38.2697
8R	16	1	4.6707	5.80345
8R	17	0	0	0
8R	18	1	4.6707	5.80345
8R	19	0	0	0
8R	20	0	0	0
8R	21	0	0	0
8R	22	0	0	0
8R	23	0	0	0
8R	24	0	0	0
8R	25	1	6.7468	7.95428
	AVRG	0.6775	3.70938	4.49643
	SD	1.26985	7.44854	8.86099
	TOTAL	271	1483.75	1327.32
	MAX	9	48.2646	58.6835

## Sheet: Nudibranch_morphometry
Nudibranch species: Doris verrucosa
		AVRG
	Nudibranch #	Length (cm)	Height (cm)	Width (cm)	Vol. ellipsoid (mL)	Wet weight (g)
	1	3.88	1.18	1.7	4.07532	4.99
	2	3.92	1.34	2.26	6.21581	7.53
	3	3.66	1.42	1.66	4.51727	5.15
	4	3.54	1.42	1.62	4.26388	4.67
	5	4.5	1.46	1.7	5.84807	5.48
	6	3.58	1.34	1.62	4.06913	5.04
	7	3.7	1.2	2.06	4.78904	4.61
	8	3.7	1.36	1.86	4.90063	4.52
	9	3.96	1.24	1.52	3.90804	5.52
	10	4.18	1.26	1.8	4.96384	5.01
	11	3.74	1.48	1.94	5.62255	7.38
	12	4.125	1.25	1.85	4.99464	5.27
	13	4.98	1.44	2	7.50966	9.86
	14	3.54	0.86	1.44	2.29542	3.59
	15	3.38	1.12	1.78	3.5282	5.09
	16	4.48	1.12	1.8	4.72898	6.43
	17	4.16	0.98	1.7	3.62883	5.73
	18	4.42	1.28	1.62	4.79895	6.21
	19	4.04	1.14	1.96	4.72651	6.08
	20	3.3	0.86	1.84	2.73419	4.1
	21	2.9	0.8	1.52	1.84642	3.13
	22	6.04	1.52	2.1	10.0948	11.93
	23	4.08	0.98	1.64	3.43343	5.02
	24	3.5	0.94	1.56	2.68732	4.48
	25	3.78	1	1.56	3.08756	3.89
	26	4.725	1.1	2.225	6.05513	7.84
	27	3.5	1.1	1.7	3.42695	3.22
	28	3.5	1.15	1.9	4.00422	5.63
	29	3.4	1.4	2.05	5.10928	6.2
	30	3.6	1.25	1.9	4.47677	7.08
	31	4.35	1.2	1.6	4.3731	5.52
	32	3.3	1.1	1.5	2.851	4.67
	33	3.675	1.25	1.75	4.20924
	34	4.15	1.3	1.8	5.08467	5.79
	35	3.5	0.9	1.5	2.474	3.25
	36	3	1.36667	2	4.29351	4.84

## Sheet: Feces_production
Feces production experiment: feces dry weight (DW) per nudibranch biomass unit
Nudibranch species: Doris verrucosa
	Colorless feces	Colored feces	TOTAL faeces	Nudibranch length (cm)	Nudibranch biomass (mL)	Feces production		TOTAL faeces		Si:DW feces	%Si:DW feces
Incubation #	DW (g)	DW (g)	DW (g)			(g DW d-1 mL-1 nudi)	(mg DW d-1 mL-1 nudi)	AVRG Si (g)	AVRG Si (mg)
1	0.025	0.0217	0.0467	5.5	7.78485	0.00199961	1.99961	0.00754899	7.54899	0.161649	16.1649
2	0.0862	0.0286	0.1148	3	2.5946	0.0147486	14.7486	0.0209573	20.9573	0.182555	18.2555
3	0.1014	0.0276	0.129	3.9	4.46309	0.00963458	9.63458	0.022038	22.038	0.170837	17.0837
4	0.0963	0.0273	0.1236	3.4	3.42504	0.0120291	12.0291	0.0124994	12.4994	0.101128	10.1128
5	0.0505	0.0107	0.0612	3	2.5946	0.00786248	7.86248	0.00773997	7.73997	0.12647	12.647
6	0.054	0.0207	0.0747	3.3	3.21743	0.0077391	7.7391	0.00784043	7.84043	0.104959	10.4959
7	0.3376	0	0.3376	3.5	3.63265	0.0309783	30.9783	0.0474439	47.4439	0.140533	14.0533
8	0.0521	0	0.0521	2.8	2.17938	0.00796863	7.96863	0.00612107	6.12107	0.117487	11.7487
						AVRG	11.62	0.0165236		0.138202	13.8202
						SD	8.64957	0.0139572		0.0307845	3.07845

## Sheet: Silicon_in_feces
Feces production experiment: silicon (Si) content in nudibranch feces
Nudibranch species: Doris verrucosa
																																DOUBLE-CHECK
	Colorless feces					Colored feces					TOTAL feces				Eaten Hymeniacidon during 72h							% Si recovered in total feces	% Si recovered in colored feces	% Si recovered in colorless feces		% Si colorless feces:total feces			Nudibranch biomass (mL)	Si consumed	Si in feces	% Si recovered in total feces
Sponge #	DW (g)	bSi content (%)	Si (g)	AVRG Si (g)	SD Si (g)	DW (g)	bSi content (%)	Si (g)	AVRG Si (g)	SD Si (g)	Si (g)	AVRG Si (g)	SD Si (g)	Sponge #	Sponge eaten (mL)	bSi content (g bSi/g DW)	g DW Hym	mL Hym	Si (g)	AVRG Si (g)	SD Si (g)							#		(mg Si d-1 mL-1 nudi)	(mg Si d-1 mL-1 nudi)
1	0.025	43.1451	0.00504224	0.00487044	0.000155145	0.0217	25.5863	0.00259549	0.00267854	7.82271e-05	0.00763773	0.00754899	0.000107197	1	1.036	0.191175	0.0606	0.615752	0.0091119	0.00872027	0.000579713	86.5683	30.7163	55.852		64.5178		1	7.78485	0.373386	0.323234	86.5683
		40.5637	0.00474056				26.5113	0.00268932			0.00742988					0.203488	0.0843	0.923628	0.0089946
		41.3164	0.00482853				27.1176	0.00275082			0.00757935					0.20613	0.0621	0.76969	0.00805431
2	0.0862	47.1784	0.0190109	0.0187588	0.000569642	0.0286	16.1142	0.0021544	0.00219854	7.34057e-05	0.0211653	0.0209573	0.00061573	2	2.04	0.241387	0.0659	0.615752	0.0246363	0.0200058	0.00403625	104.756	10.9895	93.7665		89.5094		2	2.5946	2.57019	2.69243	104.756
		47.5455	0.0191588				17.0781	0.00228328			0.0214421					0.214365	0.041	0.461814	0.018149
		44.9342	0.0181066				16.1407	0.00215795			0.0202645					0.181215	0.0614	0.615752	0.0172321
3	0.1014	42.1733	0.0199907	0.0200767	0.000564719	0.0276	18.214	0.00234999	0.00196136	0.000344849	0.0223407	0.022038	0.000550983	3	3.325	0.194592	0.0375	0.461814	0.0245603	0.0208764	0.00321922	105.564	9.3951	96.1691		91.1001		3	4.46309	1.55919	1.64595	105.564
		41.2645	0.0195599				14.278	0.00184217			0.0214021					0.176858	0.0545	0.76969	0.0194647
		43.6264	0.0206795				13.1135	0.00169192			0.0223714					0.174372	0.0317	0.461814	0.0186042
4	0.0963	23.5378	0.0105961	0.0106114	0.000267579	0.0273	10.7099	0.00136679	0.00188794	0.000467235	0.0119628	0.0124994	0.000605423	4	1.61	0.199335	0.0298	0.307876	0.0145212	0.0126033	0.00172666	99.1754	14.9797	84.1957		84.8957		4	3.42504	1.22658	1.21647	99.1754
		24.1827	0.0108864				17.7825	0.00226938			0.0131558					0.21272	0.0466	0.615752	0.0121162
		22.9954	0.0103519				15.8883	0.00202765			0.0123795					0.209649	0.0436	0.615752	0.0111725
5	0.0505	29.0043	0.00684709	0.00745882	0.000616796	0.0107	5.75457	0.000287838	0.000281145	9.4013e-06	0.00713493	0.00773997	0.000615678	5	1	0.249127	0.0755	0.615752	0.0142795	0.00931812	0.00429681	83.0636	3.01718	80.0464		96.3676		5	2.5946	1.19712	0.994369	83.0636
		31.5532	0.00744882				5.40587	0.000270397			0.00771921					0.113299	0.0989	0.76969	0.00680547
		34.2293	0.00808056				5.70182	0.0002852			0.00836576					0.22221	0.0509	0.76969	0.00686938
6	0.054	31.0321	0.00783353	0.00697558	0.000800248	0.0207	7.27786	0.000704249	0.000864843	0.000140682	0.00853778	0.00784043	0.000664021	6	0.75	0.260041	0.0786	0.923628	0.00775856	0.0082289	0.00141594	95.2791	10.5098	84.7693		88.9694		6	3.21743	0.852534	0.812287	95.2791
		24.7566	0.00624939				9.98617	0.000966322			0.00721571					0.24574	0.0762	0.923628	0.00710799
		27.1115	0.00684383				9.54837	0.000923957			0.00776778					0.224803	0.0959	0.76969	0.00982016
7	0.3376	30.3451	0.0478898	0.0474439	0.00144899	0					0.0478898	0.0474439	0.00144899	7	4.56	0.135727	0.0542	0.461814	0.0339558	0.0446076	0.00930477	106.358		106.358		100		7	3.63265	4.09321	4.35347	106.358
		30.8062	0.0486176								0.0486176					0.203352	0.0519	0.461814	0.0487154
		29.0363	0.0458244								0.0458244					0.226621	0.0489	0.461814	0.0511516
8	0.0521	25.5192	0.00621524	0.00612107	0.000301154	0					0.00621524	0.00612107	0.000301154	8	0.616	0.232424	0.0859	0.615752	0.00933687	0.00642038	0.00256943	95.3382		95.3382		100		8	2.17938	0.981988	0.936209	95.3382
		26.1296	0.00636388								0.00636388					0.207834	0.0462	0.615752	0.00449041
		23.749	0.00578408								0.00578408					0.213198	0.0545	0.615752	0.00543385
										AVRG	0.0165236	0.0165236									AVRG	97.0129	13.2679	87.0619					AVRG	1.60677	1.6218
										SD	0.0133499	0.0139572									SD	8.7389	9.38351	15.1445					SD	1.18958	1.30813
																													MIN	0.373386	0.323234
																													MAX	4.09321	4.35347

## Sheet: Sponge skeleton (bSi) content
Sponge skeleton content (i.e., biogenic silica (bSi) content)
Sponge species: Hymeniacidon perlevis
Sponge silicon content survey throughout 2020-2021					Sponge silicon content of individuals assessed in lab experiment to determine nudibranch feces production
	Technicon HF						Technicon HF	(%Si:DW)
Sponge ID	bSi content (%)				Sponge ID	Sponge #	bSi content (%)	AVRG	SD
Hym Lomergat 1	0.12861				Hym manip faeces 1	N1	0.200264
Hym Lomergat 2	0.307385				Hym manip faeces 2	N2	0.212322
Hym Lomergat 3	0.209907				Hym manip faeces 3	N3	0.181941
Hym Lomergat 4	0.163525				Hym manip faeces 4	N4	0.207235
Hym Lomergat 5	0.252594				Hym manip faeces 5	N5	0.194879
Hym Lomergat 6	0.153121				Hym manip faeces 6	N6	0.243528
Hym Lomergat 7	0.212807				Hym manip faeces 7	N7	0.188567	AVRG	SD
Hym Lomergat 8	0.27429				Hym manip faeces 8	N8	0.217819	0.205819	0.0193784
Hym Lomergat 9	0.322454
Hym Lomergat 10	0.175858
Hym Lomergat 11	0.150775
Hym Lomergat 12	0.229894
Hym Lomergat 13	0.203023
Hym Lomergat 14	0.18658
Hym Lomergat 15	0.150441
Hym Lomergat 16	0.261252
Hym Lomergat 17	0.179698	AVRG	SD
Hym Lomergat 18	0.195582	0.208766	0.0558587

## Sheet: Predation-in-situ_experiments
In situ experiments to determine nudibranch predation rate
Experiment 1				Predator: Nudibranch Doris verrucosa
In situ (Lomergat)				Prey: Sponge Hymeniacidon perlevis
	t=0										t=24h												measured 5 times - average values			Ellipsoid				Nudibranch biomass		Vol. Sponge (mL)				Predation activity (0/1)	Predation rate
	#	Sponge shape	Height (cm)	Length (cm)	width (cm)	Ø (cm)	Ø (cm)	Partial volume (mL)	Volume sponge (mL)		#	Sponge shape	Height (cm)	Length (cm)	width (cm)	Ø (cm)	Ø (cm)	Partial vol. (mL)	Volume sponge (mL)		#	Nudibranch	Length (cm)	Height (cm)	Width (cm)	Vol. nudibranch (mL)	Wet weight (g)		#	Volume (mL)	WW (g)	t0	tf	Eaten vol.	% of vol t0	(0=no, 1=yes)	(mL sponge d-1 mL-1 nudi)	(mL sponge d-1 g-1 nudi)
	1	Pp	1.4	3	1			4.2	4.2		1	Pp	1.4	2.5	1			3.5	2.924			1	3.5	1.1	1.7	3.42695	3.22		1	3.42695	3.22	4.2	2.924	1.276	30.381	1	0.372342	0.396273
												Pp	0.4	1.8	0.8			0.576				2	3.5	1.15	1.9	4.00422	5.63		2	4.00422	5.63	4.66011	3.5185	1.14161	24.4975	1	0.285102	0.202773
																						3	3.4	1.4	2.05	5.10928	6.2		3	5.10928	6.2	4.82125	3.2175	1.60375	33.2642	1	0.31389	0.258669
	2	Pp	1	2.8	1.5			4.2	4.66011		2	Pp	0.95	2.5	1.5			3.5625	3.5185			4	3.6	1.25	1.9	4.47677	7.08		4	4.47677	7.08	6.96663	6.325	0.64163	9.21005	1	0.143324	0.0906257
		ct	1			1.15	0.3	0.460112				Pp	0.5	0.5	0.4			0.1				5	4.35	1.2	1.6	4.3731	5.52		5	4.3731	5.52	2.53	1.932	0.598	23.6364	1	0.136745	0.108333
												Pp	0.3	1.2	0.4			0.144				6				ctrl			6	ctrl		4.2	4.2525	-0.0525	-1.25	ctrl
																						7	3.3	1.1	1.5	2.851	4.67		7	2.851	4.67	56.3642	56.1196	0.244569	0.433908	1	0.0857836	0.0523701
	3	Pp	0.95	3.5	1.45			4.82125	4.82125		3	Pp	0.95	3.3	1.2			3.762	3.2175			8	4.15	1.3	1.8	5.08467	5.79		8	5.08467	5.79	1.95	2.05625	-0.10625	-5.44872	0
												Pp	0.45	1.1	1.1			0.5445
																																	AVRG ctrl	-0.079375	-3.34936
	4	Pp	1.25	2.5	2.2			6.875	6.96663		4	Pp	1.15	2.5	2.2			6.325	6.325														SD ctrl	0.038007	2.96894
		cô	0.7			0.5		0.0458149
		cô	0.7			0.5		0.0458149																									AVRG vol. eaten	0.917593		AVRG predation rate	0.222865	0.184841
																																	SD vol. eaten	0.506105		SD predation rate	0.11579	0.12865
	5	Pp	1	2.3	1.1			2.53	2.53		5	Pp	0.8	2.3	1.05			1.932	1.932
ctrl	6	Pp	0.8	2.5	1.5			3	4.2		6	Pp	0.75	2.5	1.5			2.8125	4.2525
		Pp	0.8	1.5	1			1.2				Pp	0.9	1.6	1			1.44
	7	Pp	3.5	4.75	3.5			58.1875	56.3642		7	Pp	3.5	4.8	3.5			58.8	56.1196
		cy	1.5			0.3		0.106029				cy	1.4			0.3		0.0989602
		cy	1			0.3		0.0706858				cy	1			0.3		0.0706858
		Pp	0.8	2	1.25			2				Pp	0.9	2	1.25			2.25
												Pp	0.75	1.6	0.5			0.6
	8	Pp	0.65	2.4	1.25			1.95	1.95		8	Pp	0.7	2.35	1.25			2.05625	2.05625
Experiment 2				Predator: Nudibranch Doris verrucosa
In situ (Lomergat)				Prey: Sponge Hymeniacidon perlevis
	t=0										t=24h															Ellipsoid				Nudibranch biomass		Vol. Sponge (mL)				Predation activity (0/1)	Predation rate
	#	Sponge shape	Height (cm)	Length (cm)	width (cm)	Ø (cm)	Ø (cm)	Partial volume (mL)	Volume sponge (mL)		#	Sponge shape	Height (cm)	Length (cm)	width (cm)	Ø (cm)	Ø (cm)	Partial vol. (mL)	Volume sponge (mL)		#	Nudibranch	Length (cm)	Height (cm)	width (cm)	Vol. nudibranch (mL)	Wet weight (g)		#	Volume (mL)	WW (g)	t0	tf	Eaten vol.	% of vol t0		(mL sponge d-1 mL-1 nudi)	(mL sponge d-1 g-1 nudi)
	1	Pp	0.65	2.15	1.65			2.30587	2.35032		1	Pp	0.65	2.15	1.65			2.30587	2.35032			1	3.5	0.9	1.5	2.474	3.25		1	2.474	3.25	2.35032	2.35032	0	0	0
		ct	0.7			0.4	0.15	0.0444404				ct	0.7			0.4	0.15	0.0444404				2	3	1.36667	2	4.29351	4.84		2	4.29351	4.84	7.45	6.4125	1.0375	13.9262	1	0.241644	0.21436
																						3				ctrl			3	ctrl		1.9125	1.9125	0	0	ctrl
	2	Pp	1	3	2			6	7.45		2	Pp	1	3	2			6	6.4125			4				ctrl			4	ctrl		2.01116	1.93241	0.07875	3.91565	ctrl
		Pp	1	1.5	0.5			0.75				Pp	0.5	2	0.7			0.7
		Pp	0.7	2	0.5			0.7				Pp	0.5	1.6	1			0.8														In situ experiments 1&2 together
												Pp	0.4	0.6	0.5			0.12															AVRG ctrl	0.00875	0.888549
												Pp	0.7	1.5	0.75			0.7875															SD ctrl	0.0660611	2.69502
												Pp	0.45	0.8	0.5			0.18
																																	AVRG vol. eaten	0.934723		AVRG predation rate	0.225547	0.189058
ctrl	3	Pp	0.75	1.7	1.5			1.9125	1.9125		3	Pp	0.75	1.7	1.5			1.9125	1.9125														SD vol. eaten	0.464226		SD predation rate	0.10594	0.11797
ctrl	4	Pp	0.75	2.5	1.05			1.96875	2.01116		4	Pp	0.75	2.4	1.05			1.89	1.93241														MIN	0.244569		MIN	0.0857836	0.0523701
		cy	0.6			0.3		0.0424115				cy	0.6			0.3		0.0424115															MAX	1.60375		MAX	0.372342	0.396273

## Sheet: SUMMARY-Si_fluxes-Predation
SUMMARY OF SPONGE SILICON FLUXES RELATED TO NUDIBRANCH PREDATION ACTIVITY
Tracked calculations and error propagation are included
																	Silicon content for calculations
		IN VOLUME TERMS									IN Silicon TERMS						Hymeniacidon Si content (mg Bsi mL-1)
										Predation activity over predation season (i.e., mid June to mid Nov=5 mo=153 d)							AVRG	SD		AVRG-SD	AVRG+SD
		Biomass (mL) m-2									Predation rate over predation season (g Si m-2)						20.88	5.59		15.29	26.47
		AVRG	SD		AVRG-SD	AVRG+SD					AVRG	SD		AVRG-SD	AVRG+SD
Sponge (prey)	Hymeniacidon	269.646	164.284		105.361	433.93		Before predation			1.24943	1.73238		0	3.42339		Hymeniacidon Si content (mg Si mL-1)
Nudibranch (predator)	D. verrucosa	3.70938	2.51133		1.19804	6.22071		During predation									9.76074	2.61315		7.14759	12.3739
Sponge (prey)	Hymeniacidon	14.597	10.9756		3.62137	25.5726		After predation		From which, 97.0±8.7% is freed to the sediment
											Deposition rate over predation season (g Si m-2)
											AVRG	SD		AVRG-SD	AVRG+SD		Ratio molecular weight Si/bSi				0.467468
		Predation rate (mL d-1 mL-1)									1.21211	1.84279		0	3.6203
		AVRG	SD		AVRG-SD	AVRG+SD					Daily deposition rate during predation (mg Si d-1 m-2)
		0.225547	0.10594		0.119608	0.331487					AVRG	SD		AVRG-SD	AVRG+SD
											7.92229	12.0444		0	23.6621
		Predation rate (mL d-1 m-2)
		AVRG	SD		AVRG-SD	AVRG+SD
		0.83664	0.971613		0.143295	2.06208
		Predation activity over predation season (i.e., mid June to mid Nov=5 mo=153 d)
		Predation rate over predation season (mL m-2)
		AVRG	SD		AVRG-SD	AVRG+SD
		128.006	148.657		0	276.663
		% sponge biomass predated during predation season (5mo)
		AVRG	SD		AVRG-SD	AVRG+SD
		47.4719	33.1256		0	63.7575
		% sponge biomass in Nov'20 (after predation) : Jun'20 (before predation)
		AVRG	SD		AVRG-SD	AVRG+SD
		5.41339	1.30183		3.4371	5.89324
		94.5866	1.30183		96.5629	94.1068

## Sheet: Sponge_Si_production-Recovery
SPONGE SILICON CONSUMPTION AFTER NUDIBRANCH PREDATION
Field measurements and theoretical silicon consumption rates based on the sponge species kinetic model of consumption are included
								Based on H. perlevis kinetics																	Data for calculations
	SOMLIT-Lanvéoc database							Si production (µmol Si d-1 mL-1)
	Sampling date	Bottom [dSi] (µM)		Year	Month	[dSi] (µM)	N days	AVRG	AVRG-SD	AVRG+SD			Vol. H. perlevis (mL m-2)				N days								Michaelis-Menten kinetic parameters (López-Acosta et al. 2018-MEPS-doi:10.3354/meps12752)
	2020-06-15	2.37184		2020	June	1.79112	15	0.122321	0.226441	0.0905476			AVRG	SD												AVRG	SD			AVRG-SD	AVRG+SD
	2020-06-30	1.21041			July	2.5855	31	0.173643	0.315489	0.129283		June 2020	269.646	164.284		June-Nov20	153								Vmax	0.134	0.018	µmol Si h-1 mL-1 sponge		0.116	0.152
	2020-07-16	3.10854			August	3.1929	31	0.21175	0.379502	0.158337		Nov 2020	14.597	10.9756		Nov20-Apr21	151								Km	45.3	25.07	µM		20.23	70.37
	2020-07-30	2.06246			September	4.59257	30	0.29603	0.515085	0.223494		Apr 2021	42.2763	22.8181		Apr-June21	61
	2020-08-26	3.1929			October	6.61621	31	0.409848	0.686113	0.31351		June 2021	84.2487	60.0194
	2020-09-10	4.5581			November	8.75163	*30	0.52071	0.840689	0.403505															Hymeniacidon Si content (mg Bsi mL-1)
	2020-09-29	4.62705			December	10.5327	31	0.606689	0.953199	0.474931		Theoretical dSi consumption based on H. perlevis kinetics													AVRG	SD	AVRG-SD	AVRG+SD
	2020-10-12	7.17102		2021	January	10.7896	31	0.618642	0.968364	0.484977			Si production rate (µmol Si d-1 m-2)				N days								20.8766	5.59	15.2866	26.4666
	2020-10-26	6.06141			February	10.6726	28	0.613211	0.961488	0.480408			AVRG	SD	AVRG-SD	AVRG+SD									Hymeniacidon Si content (mg Si mL-1)
	2020-11-09	8.82798			March	13.174	31	0.724553	1.09796	0.57525		Jun-Nov20	76.0979	21.0016	51.1475	92.8855	153								9.75917	2.61315	7.14602	12.3723
	2020-11-23	8.67528			April	1.10941	*30	0.0768783	0.144737	0.0566197		Nov20-Apr21	8.36958	4.17039	3.24504	11.5065	151
	2020-12-08	9.82432			May	0.342384	31	0.0241246	0.0463338	0.0176633		Apr-June21	2.34838	0.31296	2.0366	2.66251	61
	2020-12-17	11.241			June	1.44119	15	0.0991602	0.185143	0.0732123															Ratio Hymeniacidon DW(g):vol(mL)
	2021-01-07	11.6473						Si production (µmol Si y-1 mL-1)				Nov20-Apr21	128.65	49.8016	51.2204	144.195	212	In the theoretical non-predated sponge stock							AVRG	SD	AVRG-SD	AVRG+SD
	2021-01-21	9.93197					Σ	133.147	215.967	103.189															0.118943	0.0260107	0.0929319	0.144953
	2021-02-08												Total Si production (µmol Si m-2)				Total Si production (g Si m-2)
	2021-02-22	10.6726											AVRG	SD	AVRG-SD	AVRG+SD	AVRG	SD
	2021-03-03	15.4654										Jun-Nov20	11643	3213.25	7825.57	14211.5
	2021-03-23	10.8825										Nov20-Apr21	1263.81	629.728	490.001	1737.48	0.0354946	0.0176862	Nov20-Apr21
	2021-04-06	1.15849										Apr-June21	143.251	19.0905	124.232	162.413	0.00402327	0.000536168	Apr-June21
	2021-04-20	1.06034										NOV20-JUNE21	1407.06	648.637	614.234	1899.89	0.0395179	0.0182173	NOV20-JUNE21
	2021-05-04	0.288204
	2021-05-18	0.396564										Nov20-Apr21	27273.7	10557.9	10858.7	30569.3	In the theoretical non-predated sponge stock
	2021-06-03	0.479394
	2021-06-21	1.31765											Estimated Δ biomass from daily dSi consumption (i.e., considering daily Δ sponge biomass)
	2021-06-30	2.52653											Δ biomass (mL m-2)
													AVRG	SD	AVRG-SD	AVRG+SD
												Jun-Nov20
												Nov20-Apr21	4.12607	0.959728	3.16634	5.0858
												Apr-Jun21	0.414227	0.0631375	0.35109	0.477365
													N times real vs theoretical Δ biomass
													AVRG	SD	AVRG-SD	AVRG+SD
												Nov20-Apr21	6.70841	1.39712	5.00164	7.77102
												Apr-Jun21	101.327	76.4275	13.5892	165.856
												Estimated bSi production from growth rates measured in situ							Theoretical Δ biomass considering dSi consumption=Vmax
													Δ biomass (mL m-2)						Δ biomass (mL m-2)
													AVRG	SD	AVRG-SD	AVRG+SD			AVRG	SD	AVRG-SD	AVRG+SD
												Jun-Nov20						Jun-Nov20
												Nov20-Apr21	27.6794	11.8425	15.8369	39.5218		Nov20-Apr21	44.0725	24.2433	19.8292	68.3158
												Apr-June21	41.9723	37.2013	4.77103	79.1737		Apr-June21	31.8816	12.1403	19.7413	44.0219	**Even at Vmax, the measured growth would not be achieved
												NOV20-JUNE21	69.6517	49.0438	20.6079	118.696
													Δ biomass (g Si m-2)
													AVRG	SD	AVRG-SD	AVRG+SD
												Jun-Nov20
												Nov20-Apr21	0.270128	0.188751	0.113171	0.488977
												Apr-June21	0.409615	0.476054	0.0340939	0.979562
												NOV20-JUNE21	0.679743	0.664768	0.147265	1.46854
													Growth rate (mL d-1 m-2)
													AVRG	SD	AVRG-SD	AVRG+SD
												Jun-Nov20
												Nov20-Apr21	0.183307	0.078427	0.10488	0.261734
												Apr-June21	0.688071	0.609858	0.0782136	1.29793
																			Total Si production (mmol Si m-2)				N days
													Si production (µmol Si d-1 m-2)						AVRG	SD	AVRG-SD	AVRG+SD
													AVRG	SD	AVRG-SD	AVRG+SD		Jun-Nov20
												Jun-Nov20						Nov20-Apr21	9.61805	6.72057	4.02951	17.4103	151
												Nov20-Apr21	63.6957	44.5071	26.6855	115.3		Apr-June21	14.5846	16.9502	1.21393	34.8779	61
												Apr-June21	239.092	277.872	19.9005	571.768		NOV20-JUNE21	24.2026	23.6694	5.24344	52.2881	212
													Si production (µmol Si d-1 mL-1 sponge)
													AVRG	SD
												Apr-June21	5.65545	12.1777	*estimated with sponge biomass of April

[truncated: 3 more sheets: Integrated_growth&Si_consumpt., Estimated_Si_consumpt_at_Vmax, Figure 5]
